# Supplementary material for: Interactions Via α2β1 Cell Integrin May Protect against the Progression of Airway Structural Changes in Asthma
Source: Int J Mol Sci. 2021 Jun 12;22(12):6315. doi: 10.3390/ijms22126315 (PMC8231566; doi:10.3390/ijms22126315)
Supplement: Supplementary file 1 [file ijms-22-06315-s001.zip]

Archive with 1 entries (1 files):
- ijms-1237766-supplementary.pdf
